# Supplementary material for: NIR-Based Adulteration Screening of Rubus chingii Hu: A Two-Dimensional Correlation Spectroscopy-Guided Chemometric Strategy with Model-Dependent Variable Selection
Source: Foods. 2026 Jul 14;15(14):2488. doi: 10.3390/foods15142488 (PMC13408191; doi:10.3390/foods15142488)
Supplement: Supplementary file 1 [file foods-15-02488-s001.zip]

Archive with 1 entries (1 files):
- foods-4385411-supplementary.pdf
